# Supplementary material for: HF Formation through Dissociative Electron Attachment—A Combined Experimental and Theoretical Study on Pentafluorothiophenol and 2-Fluorothiophenol
Source: Int J Mol Sci. 2022 Feb 23;23(5):2430. doi: 10.3390/ijms23052430 (PMC8910151; doi:10.3390/ijms23052430)
Supplement: Supplementary file 1 [file ijms-23-02430-s001.zip]

Archive with 1 entries (1 files):
- ijms-1585340-supplementary.pdf
